# Supplementary material for: Association of Fine Particulate Matter Constituents with the Predicted 10-Year Atherosclerotic Cardiovascular Disease Risk: Evidence from a Large-Scale Cross-Sectional Study
Source: Toxics. 2023 Sep 26;11(10):812. doi: 10.3390/toxics11100812 (PMC10611010; doi:10.3390/toxics11100812)
Supplement: Supplementary file 1 [file toxics-11-00812-s001.zip]

Archive with 1 entries (1 files):
- toxics-2618016-supplementary.pdf
